# Supplementary material for: Angiopoietin-1 derived peptide hydrogel promotes molecular hallmarks of regeneration and wound healing in dermal fibroblasts
Source: iScience. 2023 Jan 14;26(2):105984. doi: 10.1016/j.isci.2023.105984 (PMC9932487; doi:10.1016/j.isci.2023.105984)
Supplement: Data S1. Raw data and analyses of wound healing qPCR microarray, related to Figure 7 [file mmc2.xlsx]

## Sheet: Table of Contents
Data S1: Raw data and analyses of wound healing qPCR microarray, related to Figure 7
Table of Contents
Sheet	Title
1	Gene table
2	Raw Ct Values
3	Summary of Results
4	Average Ct
5	Average Delta (Ct)
6	2^(-Avg.(Delta(Ct))
7	Fold Change
8	p-value
9	Fold Regulation
10	QP vs. SCR Analyses

## Sheet: 1. Gene Table
PCR Array Catalog #:	PAHS-121Z
Position	Unigene	Refseq	Symbol	Description	Gname	RT2 Catalog
A01	Hs.500483	NM_001613	ACTA2	Actin, alpha 2, smooth muscle, aorta	AAT6/ACTSA/MYMY5	PPH01300B
A09	Hs.172928	NM_000088	COL1A1	Collagen, type I, alpha 1	EDSC/OI1/OI2/OI3/OI4	PPH01299F
A10	Hs.489142	NM_000089	COL1A2	Collagen, type I, alpha 2	OI4	PPH01918B
A11	Hs.443625	NM_000090	COL3A1	Collagen, type III, alpha 1	EDS4A	PPH00439F
B03	Hs.445827	NM_000393	COL5A2	Collagen, type V, alpha 2	EDSC	PPH00781A
B10	Hs.632466	NM_000396	CTSK	Cathepsin K	CTS02/CTSO/CTSO1/CTSO2/PKND/PYCD	PPH02137A
C02	Hs.75765	NM_002089	CXCL2	Chemokine (C-X-C motif) ligand 2	CINC-2a/GRO2/GROb/MGSA-b/MIP-2a/MIP2/MIP2A/SCYB2	PPH00552F
C10	Hs.284244	NM_002006	FGF2	Fibroblast growth factor 2 (basic)	BFGF/FGF-2/FGFB/HBGF-2	PPH00257C
C11	Hs.567268	NM_002009	FGF7	Fibroblast growth factor 7	HBGF-7/KGF	PPH00521F
D09	Hs.532082	NM_002184	IL6ST	Interleukin 6 signal transducer (gp130, oncostatin M receptor)	CD130/CDW130/GP130/IL-6RB	PPH00589F
D10	Hs.644352	NM_181501	ITGA1	Integrin, alpha 1	CD49a/VLA1	PPH00627B
D11	Hs.482077	NM_002203	ITGA2	Integrin, alpha 2 (CD49B, alpha 2 subunit of VLA-2 receptor)	BR/CD49B/GPIa/HPA-5/VLA-2/VLAA2	PPH00625F
E01	Hs.440955	NM_000885	ITGA4	Integrin, alpha 4 (antigen CD49D, alpha 4 subunit of VLA-4 receptor)	CD49D/IA4	PPH00659F
E04	Hs.436873	NM_002210	ITGAV	Integrin, alpha V (vitronectin receptor, alpha polypeptide, antigen CD51)	CD51/MSK8/VNRA/VTNR	PPH00628C
E05	Hs.643813	NM_002211	ITGB1	Integrin, beta 1 (fibronectin receptor, beta polypeptide, antigen CD29 includes MDF2, MSK12)	CD29/FNRB/GPIIA/MDF2/MSK12/VLA-BETA/VLAB	PPH00650B
E09	Hs.431850	NM_002745	MAPK1	Mitogen-activated protein kinase 1	ERK/ERK-2/ERK2/ERT1/MAPK2/P42MAPK/PRKM1/PRKM2/p38/p40/p41/p41mapk/p42-MAPK	PPH00715B
E11	Hs.407995	NM_002415	MIF	Macrophage migration inhibitory factor (glycosylation-inhibiting factor)	GIF/GLIF/MMIF	PPH00548E
E12	Hs.83169	NM_002421	MMP1	Matrix metallopeptidase 1 (interstitial collagenase)	CLG/CLGN	PPH00120B
F01	Hs.513617	NM_004530	MMP2	Matrix metallopeptidase 2 (gelatinase A, 72kDa gelatinase, 72kDa type IV collagenase)	CLG4/CLG4A/MMP-2/MMP-II/MONA/TBE-1	PPH00151B
F10	Hs.196384	NM_000963	PTGS2	Prostaglandin-endoperoxide synthase 2 (prostaglandin G/H synthase and cyclooxygenase)	COX-2/COX2/GRIPGHS/PGG/HS/PGHS-2/PHS-2/hCox-2	PPH01136F
F11	Hs.413812	NM_006908	RAC1	Ras-related C3 botulinum toxin substrate 1 (rho family, small GTP binding protein Rac1)	MIG5/Rac-1/TC-25/p21-Rac1	PPH00733F
F12	Hs.247077	NM_001664	RHOA	Ras homolog gene family, member A	ARH12/ARHA/RHO12/RHOH12	PPH00305G
G01	Hs.414795	NM_000602	SERPINE1	Serpin peptidase inhibitor, clade E (nexin, plasminogen activator inhibitor type 1), member 1	PAI/PAI-1/PAI1/PLANH1	PPH00215F
G06	Hs.482390	NM_003243	TGFBR3	Transforming growth factor, beta receptor III	BGCAN/betaglycan	PPH00399E
G07	Hs.522632	NM_003254	TIMP1	TIMP metallopeptidase inhibitor 1	CLGI/EPA/EPO/HCI/TIMP	PPH00771C
G09	Hs.73793	NM_003376	VEGFA	Vascular endothelial growth factor A	MVCD1/VEGF/VPF	PPH00251C
H03	Hs.592355	NM_002046	GAPDH	Glyceraldehyde-3-phosphate dehydrogenase	G3PD/GAPD/HEL-S-162eP	PPH00150F
H06	N/A	SA_00105	HGDC	Human Genomic DNA Contamination	HIGX1A	PPH65835A
H07	N/A	SA_00104	RTC	Reverse Transcription Control	RTC	PPX63340A
H08	N/A	SA_00104	RTC	Reverse Transcription Control	RTC	PPX63340A
H09	N/A	SA_00104	RTC	Reverse Transcription Control	RTC	PPX63340A
H10	N/A	SA_00103	PPC	Positive PCR Control	PPC
H12	N/A	SA_00103	PPC	Positive PCR Control	PPC

## Sheet: 2. Raw Ct values
Genes with Ct below INDIVIDUAL sample DNA contamination ctrls for ALL samples (position H06 for each)
		TCP 1	TCP 2	TCP 3	TCP 4	Q-Peptide 2	Q-Peptide 3	Q-Peptide 4	Scrambled 1	Scrambled 2	Scrambled 3	Scrambled 4
Position	Gene	Control Group	Control Group	Control Group	Control Group	Test Group 1	Test Group 1	Test Group 1	Test Group 2	Test Group 2	Test Group 2	Test Group 2
A01	ACTA2	25.7352	25.2974	25.4261	25.4942	32.9482	30.4562	30.7255	29.2566	30.7128	26.4385	26.314
A09	COL1A1	19.0979	18.8248	18.3	19.3817	27.6694	26.2673	30.6404	24.0764	29.103	21.4836	20.488
A10	COL1A2	18.3232	17.9463	17.1628	18.2882	25.9924	24.4373	25.7538	22.8669	26.1461	19.718	19.3221
A11	COL3A1	20.6791	20.3316	19.404	20.5593	26.4452	24.8164	24.2474	24.0512	25.3995	21.0132	21.0009
B03	COL5A2	24.2781	24.3989	24.9736	24.0414	29.1137	27.168	28.1115	27.9806	29.0778	25.4214	24.9081
B10	CTSK	23.997	23.0284	23.1641	23.0435	28.1122	25.9512	30.1408	25.4178	26.8934	23.1435	22.3246
C02	CXCL2	26.9746	27.0073	27.302	27.1803	35.1413	32.338	30.5966	31.032	30.6353	28.6953	28.3665
C10	FGF2	31.4457	23.9359	23.4149	23.854	31.1265	29.4509	29.3073	29.7507	29.906	26.4643	26.4511
C11	FGF7	24.4337	24.0955	23.404	23.4858	27.1633	25.2423	25.7695	26.9407	27.2775	24.1023	23.8213
D09	IL6ST	24.545	24.1563	23.6797	24.1851	29.2596	27.3736	28.4788	27.6147	29.518	24.9205	24.5008
D10	ITGA1	26.9156	26.372	25.7578	26.4935	31.7074	30.5204	29.9201	30.5774	30.3595	27.3123	27.0214
D11	ITGA2	27.5086	27.6595	26.5369	27.295	30.2005	28.0318	29.2332	28.7945	30.7076	25.411	25.147
E01	ITGA4	25.9477	25.926	25.5508	26.1648	31.0527	29.2445	29.2466	29.4193	30.3755	26.4224	26.4266
E04	ITGAV	25.4448	25.0018	24.7858	25.5006	31.1715	29.0493	29.0615	29.065	30.6161	26.0384	25.4648
E05	ITGB1	21.5166	21.12	21.2129	21.8649	28.0315	25.4925	25.2853	25.0387	27.2181	22.225	21.8155
E09	MAPK1	24.6431	24.4618	23.5206	24.584	30.8406	29.1025	29.4651	28.8333	30.382	25.5629	25.5642
E11	MIF	23.2712	22.942	22.1676	22.7986	28.4011	26.797	26.3734	26.8094	28.1598	23.9073	23.8827
E12	MMP1	24.1221	23.9924	23.0672	23.5793	27.0789	25.4429	25.4407	25.6909	27.8412	22.6176	22.4442
F01	MMP2	21.5697	21.2684	21.0388	21.4001	28.3882	26.6875	28.9575	25.4829	29.9019	22.23	22.1688
F10	PTGS2	30.8863	30.4235	29.1838	30.0841	34.057	31.4961	30.6559	32.931	31.1934	29.6439	29.4478
F11	RAC1	24.0612	23.583	22.7435	23.4164	30.4802	28.2901	27.5909	27.65	29.442	24.8098	24.6599
F12	RHOA	23.5643	23.1416	22.6124	23.3749	28.3654	26.9893	25.2007	26.9745	27.635	23.7103	27.1711
G01	SERPINE1	20.9816	20.8975	20.3116	20.9867	32.8599	29.6232	30.7814	27.0634	30.6832	23.477	23.5026
G06	TGFBR3	26.1485	25.2151	24.6623	25.2042	30.1674	28.0423	26.2178	29.2723	28.308	26.0118	25.9399
G07	TIMP1	23.282	22.9771	22.2279	23.039	28.3842	26.6585	27.0514	26.1927	31.2205	23.1902	23.3215
G09	VEGFA	25.6198	25.08	24.2612	24.8334	32.2846	30.1396	29.3761	30.1407	30.3863	26.3821	26.6231
H03	GAPDH	20.5503	20.1135	19.4986	20.2301	30.335	27.2095	28.3544	24.8365	27.7179	21.3785	21.3769
H06	HGDC	Undetermined	Undetermined	35.5995	39.8664	Undetermined	34.6188	30.8377	33.1972	31.2556	31.1438	31.0471
H07	RTC	21.4566	21.315	21.0749	21.1642	21.911	21.7483	21.5338	21.9234	21.5582	21.452	21.4874
H08	RTC	21.5281	21.4719	21.1029	21.129	22.3094	21.8768	21.6805	21.917	21.5915	21.547	21.5737
H09	RTC	21.5794	21.4193	21.0986	21.2255	22.0247	21.8963	21.8742	22.0236	21.5269	21.5467	21.6174
H10	PPC	20.0592	19.8637	20.1171	20.3789	25.2788	26.8425	22.9663	19.3214	20.7114	19.8342	20.2827
H11	PPC	20.0603	19.8523	20.2196	20.491	24.9003	26.811	23.6117	Undetermined	20.6736	19.9884	20.398
H12	PPC	20.0831	19.9915	20.3262	20.54	24.917	27.1424	22.9185	19.4894	20.7712	20.0695	20.2724

## Sheet: 3. Summary of Results
				Up-Down Regulation (comparing to control group)
		Group 1: Q-Peptide						Group 2: Scrambled						Q-Peptide/Scrambled
Position	Symbol	Fold Change	Log2FC	Fold Regulation	p value	P<0.05?	neg logPval	Fold Change	Log2FC	Fold Regulation	p value	P<0.05?	neg logPval	FC Group 1/Group 2	Log2FC	p value (t-test)	P<0.05?	neglogP	Fold Reg Group 1/Group 2
A01	ACTA2	6.26	2.64616	6.26	0.001932	TRUE	2.71399	2.05	1.03562	2.05	0.181347	FALSE	0.74149	3.05	1.60881	0.039041	TRUE	1.40848	3.05
A09	COL1A1	0.59	-0.761213	-1.69	0.757453	FALSE	0.120644	0.45	-1.152	-2.23	0.031191	TRUE	1.50597	1.32	0.400538	0.355972	FALSE	0.448584	1.32
A10	COL1A2	2.1	1.07039	2.10	0.152022	FALSE	0.818094	0.78	-0.358454	-1.28	0.044938	TRUE	1.34739	2.68	1.42223	0.110606	FALSE	0.956221	2.68
A11	COL3A1	12.2	3.60881	12.20	0.01309	TRUE	1.88306	2.15	1.10434	2.15	0.165215	FALSE	0.781951	5.67	2.50335	0.026174	TRUE	1.58213	5.67
B03	COL5A2	28.38	4.8268	28.38	0.008149	TRUE	2.0889	2.47	1.30451	2.47	0.214847	FALSE	0.667871	11.48	3.52105	0.012572	TRUE	1.9006	11.48
B10	CTSK	13.69	3.77505	13.69	0.078025	FALSE	1.10777	6.03	2.59216	6.03	0.076787	FALSE	1.11471	2.27	1.18269	0.206011	FALSE	0.68611	2.27
C02	CXCL2	7.78	2.95977	7.78	0.155059	FALSE	0.809503	2.24	1.1635	2.24	0.34123	FALSE	0.466953	3.47	1.79494	0.440241	FALSE	0.35631	3.47
C10	FGF2	18.84	4.23573	18.84	0.011236	TRUE	1.94939	2.38	1.25096	2.38	0.661513	FALSE	0.179462	7.93	2.98732	0.022727	TRUE	1.64346	7.93
C11	FGF7	80.52	6.33128	80.52	0.004	TRUE	2.39794	4.14	2.04963	4.14	0.215034	FALSE	0.667493	19.46	4.28244	0.006227	TRUE	2.20572	19.46
D09	IL6ST	19.78	4.30597	19.78	0.013821	TRUE	1.85946	2.35	1.23266	2.35	0.071587	FALSE	1.14517	8.42	3.07382	0.01968	TRUE	1.70597	8.42
D10	ITGA1	18.43	4.20398	18.43	0.016352	TRUE	1.78643	2.46	1.29866	2.46	0.29174	FALSE	0.535004	7.50	2.90689	0.047993	TRUE	1.31882	7.50
D11	ITGA2	99.02	6.62965	99.02	0.004849	TRUE	2.31435	11.04	3.46467	11.04	0.00274	TRUE	2.56225	8.97	3.16511	0.007791	TRUE	2.10841	8.97
E01	ITGA4	23.99	4.58436	23.99	0.005023	TRUE	2.29904	2.76	1.46467	2.76	0.184057	FALSE	0.735048	8.69	3.11936	0.010662	TRUE	1.97216	8.69
E04	ITGAV	15.53	3.95699	15.53	0.003334	TRUE	2.47703	2.17	1.1177	2.17	0.099072	FALSE	1.00405	7.16	2.83996	0.005961	TRUE	2.22468	7.16
E05	ITGB1	12.94	3.69377	12.94	0.00963	TRUE	2.01637	2.12	1.08406	2.12	0.045554	TRUE	1.34147	6.11	2.61117	0.014966	TRUE	1.82489	6.11
E09	MAPK1	8.19	3.03386	8.19	0.010048	TRUE	1.99792	1.36	0.443607	1.36	0.310966	FALSE	0.507287	6.01	2.58736	0.015186	TRUE	1.81856	6.01
E11	MIF	17.62	4.13914	17.62	0.009937	TRUE	2.00274	1.78	0.831877	1.78	0.230144	FALSE	0.638	9.88	3.30451	0.01409	TRUE	1.85109	9.88
E12	MMP1	75.46	6.23764	75.46	0.006675	TRUE	2.17555	6.83	2.77189	6.83	0.003856	TRUE	2.41386	11.05	3.46597	0.009331	TRUE	2.03007	11.05
F01	MMP2	3.59	1.84398	3.59	0.112458	FALSE	0.94901	1.07	0.0976108	1.07	0.53738	FALSE	0.269719	3.34	1.73985	0.127229	FALSE	0.895414	3.34
F10	PTGS2	97.65	6.60955	97.65	0.039245	TRUE	1.40622	8.40	3.07039	8.40	0.305771	FALSE	0.514604	11.63	3.53978	0.130181	FALSE	0.885452	11.63
F11	RAC1	9.18	3.19849	9.18	0.027258	TRUE	1.56451	1.45	0.536053	1.45	0.254578	FALSE	0.594179	6.32	2.65992	0.036674	TRUE	1.43564	6.32
F12	RHOA	28.97	4.85649	28.97	0.061765	FALSE	1.20926	1.44	0.526069	1.44	0.311273	FALSE	0.506859	20.06	4.32625	0.075316	FALSE	1.12311	20.06
G01	SERPINE1	0.3	-1.73697	-3.38	0.000265	TRUE	3.57675	0.32	-1.64386	-3.16	0.000116	TRUE	3.93554	0.93	-0.104697	0.555382	FALSE	0.255408	-1.07
G06	TGFBR3	51.98	5.69988	51.98	0.10213	FALSE	0.990847	3.15	1.65535	3.15	0.313484	FALSE	0.503785	16.52	4.04614	0.13215	FALSE	0.878933	16.52
G07	TIMP1	16.58	4.05137	16.58	0.008383	TRUE	2.0766	1.55	0.632268	1.55	0.12868	FALSE	0.890489	10.72	3.42223	0.010413	TRUE	1.98242	10.72
G09	VEGFA	7.38	2.88362	7.38	0.03273	TRUE	1.48505	1.23	0.298658	1.23	0.46993	FALSE	0.327967	6.01	2.58736	0.059588	FALSE	1.22484	6.01

## Sheet: 4. Average Ct
Position	Symbol	AVG Ct			Standard Deviation
		Control Group	Group 1	Group 2	Control Group	Group 1	Group 2
A01	ACTA2	25.49	31.38	28.18	0.183725	1.367637	2.167068
A09	COL1A1	18.90	28.19	23.79	0.460750	2.232933	3.852823
A10	COL1A2	17.93	25.39	22.01	0.539040	0.837499	3.179089
A11	COL3A1	20.24	25.17	22.87	0.577931	1.140717	2.216229
B03	COL5A2	24.42	28.13	26.85	0.395952	0.973004	2.004420
B10	CTSK	23.31	28.07	24.44	0.463152	2.095178	2.092100
C02	CXCL2	27.12	32.69	29.68	0.153339	2.292922	1.346056
C10	FGF2	25.66	29.96	28.14	3.862187	1.011396	1.947083
C11	FGF7	23.85	26.06	25.54	0.494119	0.992523	1.825871
D09	IL6ST	24.14	28.37	26.64	0.355065	0.947676	2.364039
D10	ITGA1	26.38	30.72	28.82	0.478482	0.909557	1.911956
D11	ITGA2	27.25	29.16	27.52	0.498384	1.086468	2.699648
E01	ITGA4	25.90	29.85	28.16	0.254951	1.043379	2.042695
E04	ITGAV	25.18	29.76	27.80	0.346390	1.221760	2.455393
E05	ITGB1	21.43	26.27	24.07	0.336551	1.529233	2.538771
E09	MAPK1	24.30	29.80	27.59	0.526649	0.916903	2.418959
E11	MIF	22.79	27.19	25.69	0.462633	1.069576	2.144541
E12	MMP1	23.69	25.99	24.65	0.475485	0.945188	2.598936
F01	MMP2	21.32	28.01	24.95	0.223991	1.181090	3.648690
F10	PTGS2	30.14	32.07	30.80	0.719910	1.771615	1.618748
F11	RAC1	23.45	28.79	26.64	0.545123	1.507406	2.319613
F12	RHOA	23.17	26.85	26.37	0.411988	1.586809	1.796428
G01	SERPINE1	20.79	31.09	26.18	0.324430	1.640008	3.441593
G06	TGFBR3	25.31	28.14	27.38	0.617175	1.976713	1.672089
G07	TIMP1	22.88	27.36	25.98	0.455169	0.904483	3.757605
G09	VEGFA	24.95	30.60	28.38	0.563789	1.507943	2.175913
H03	GAPDH	20.10	28.63	23.83	0.440266	1.581248	3.063588

## Sheet: 5. Average Delta(Ct)
Position	Symbol	AVG Delta(Ct) (Ct(GOI) - Ave Ct(HKG))			Standard Deviation
		Control Group	Group 1	Group 2	Control Group	Group 1	Group 2
A01	ACTA2	5.39	2.74	4.35	0.360250	0.452134	0.946960
A09	COL1A1	-1.20	-0.44	-0.04	0.255103	2.513561	1.047391
A10	COL1A2	-2.17	-3.24	-1.81	0.166093	0.960009	0.234142
A11	COL3A1	0.15	-3.46	-0.96	0.179757	0.933158	0.925648
B03	COL5A2	4.32	-0.50	3.02	0.805091	0.631090	1.166050
B10	CTSK	3.21	-0.56	0.62	0.411438	2.092609	1.081166
C02	CXCL2	7.02	4.06	5.85	0.574265	1.581639	2.014073
C10	FGF2	5.56	1.33	4.32	3.556066	0.794604	1.420487
C11	FGF7	3.76	-2.57	1.71	0.336606	0.602331	1.454536
D09	IL6ST	4.04	-0.26	2.81	0.098551	0.704381	0.742802
D10	ITGA1	6.29	2.08	4.99	0.052524	1.067766	1.570327
D11	ITGA2	7.15	0.52	3.69	0.266624	0.569395	0.478159
E01	ITGA4	5.80	1.21	4.33	0.285163	0.715532	1.138525
E04	ITGAV	5.09	1.13	3.97	0.223814	0.619972	0.753971
E05	ITGB1	1.33	-2.36	0.25	0.398964	0.678062	0.564442
E09	MAPK1	4.20	1.17	3.76	0.172023	0.695606	0.734783
E11	MIF	2.70	-1.44	1.86	0.108234	0.892328	0.981194
E12	MMP1	3.59	-2.65	0.82	0.217697	0.780133	0.491055
F01	MMP2	1.22	-0.62	1.12	0.223220	1.277849	0.715567
F10	PTGS2	10.05	3.44	6.98	0.327041	1.022865	2.335646
F11	RAC1	3.35	0.15	2.81	0.161209	0.922117	0.772209
F12	RHOA	3.08	-1.78	2.55	0.064001	1.475811	2.427233
G01	SERPINE1	0.70	2.46	2.35	0.178069	0.060742	0.411170
G06	TGFBR3	5.21	-0.49	3.56	0.270966	1.510836	1.978679
G07	TIMP1	2.78	-1.27	2.15	0.065004	0.700550	0.933866
G09	VEGFA	4.85	1.97	4.56	0.208368	0.954362	1.264825
H03	GAPDH	0.00	0.00	0.00	0.000000	0.000000	0.000000

## Sheet: 6. 2^(-Avg.(Delta(Ct))
Position	Symbol	2^(-Avg.(Delta(Ct))
		Control Group	Group 1	Group 2
A01	ACTA2	0.023846	0.149305	0.048933
A09	COL1A1	2.292655	1.357168	1.027888
A10	COL1A2	4.493961	9.438037	3.516521
A11	COL3A1	0.904128	11.029631	1.946959
B03	COL5A2	0.049898	1.416080	0.123318
B10	CTSK	0.108056	1.479294	0.651848
C02	CXCL2	0.007716	0.059997	0.017279
C10	FGF2	0.021131	0.398156	0.050220
C11	FGF7	0.073984	5.957057	0.306077
D09	IL6ST	0.060647	1.199395	0.142488
D10	ITGA1	0.012810	0.236020	0.031463
D11	ITGA2	0.007032	0.696320	0.077610
E01	ITGA4	0.017958	0.430776	0.049599
E04	ITGAV	0.029459	0.457614	0.063872
E05	ITGB1	0.397638	5.145173	0.842714
E09	MAPK1	0.054249	0.444496	0.073905
E11	MIF	0.154241	2.717853	0.275022
E12	MMP1	0.082919	6.256938	0.566034
F01	MMP2	0.428950	1.538896	0.460580
F10	PTGS2	0.000946	0.092351	0.007940
F11	RAC1	0.097876	0.898708	0.142300
F12	RHOA	0.118653	3.437030	0.171309
G01	SERPINE1	0.617181	0.182352	0.195588
G06	TGFBR3	0.027028	1.404925	0.085050
G07	TIMP1	0.145250	2.408731	0.224720
G09	VEGFA	0.034662	0.255758	0.042522
H03	GAPDH	1.000000	1.000000	1.000000

## Sheet: 7. Fold Change
Position	Symbol	Fold Change (comparing to control group)
		Group 1	Group 2
		Fold Change	Fold Change
A01	ACTA2	6.26	2.05
A09	COL1A1	0.59	0.45
A10	COL1A2	2.10	0.78
A11	COL3A1	12.20	2.15
B03	COL5A2	28.38	2.47
B10	CTSK	13.69	6.03
C02	CXCL2	7.78	2.24
C10	FGF2	18.84	2.38
C11	FGF7	80.52	4.14
D09	IL6ST	19.78	2.35
D10	ITGA1	18.43	2.46
D11	ITGA2	99.02	11.04
E01	ITGA4	23.99	2.76
E04	ITGAV	15.53	2.17
E05	ITGB1	12.94	2.12
E09	MAPK1	8.19	1.36
E11	MIF	17.62	1.78
E12	MMP1	75.46	6.83
F01	MMP2	3.59	1.07
F10	PTGS2	97.65	8.40
F11	RAC1	9.18	1.45
F12	RHOA	28.97	1.44
G01	SERPINE1	0.30	0.32
G06	TGFBR3	51.98	3.15
G07	TIMP1	16.58	1.55
G09	VEGFA	7.38	1.23
H03	GAPDH	1.00	1.00

## Sheet: 8. p-value
Position	Symbol	p-value (comparing to control group)
		Group 1	Group 2
A01	ACTA2	0.001932	0.181347
A09	COL1A1	0.757453	0.031191
A10	COL1A2	0.152022	0.044938
A11	COL3A1	0.013090	0.165215
B03	COL5A2	0.008149	0.214847
B10	CTSK	0.078025	0.076787
C02	CXCL2	0.155059	0.341230
C10	FGF2	0.011236	0.661513
C11	FGF7	0.004000	0.215034
D09	IL6ST	0.013821	0.071587
D10	ITGA1	0.016352	0.291740
D11	ITGA2	0.004849	0.002740
E01	ITGA4	0.005023	0.184057
E04	ITGAV	0.003334	0.099072
E05	ITGB1	0.009630	0.045554
E09	MAPK1	0.010048	0.310966
E11	MIF	0.009937	0.230144
E12	MMP1	0.006675	0.003856
F01	MMP2	0.112458	0.537380
F10	PTGS2	0.039245	0.305771
F11	RAC1	0.027258	0.254578
F12	RHOA	0.061765	0.311273
G01	SERPINE1	0.000265	0.000116
G06	TGFBR3	0.102130	0.313484
G07	TIMP1	0.008383	0.128680
G09	VEGFA	0.032730	0.469930
H03	GAPDH	N/A	N/A

## Sheet: 9. Fold Regulation
Position	Symbol	Up-Down Regulation (comparing to control group)
		Group 1	Group 2
		Fold Regulation	Fold Regulation
A01	ACTA2	6.26	2.05
A09	COL1A1	-1.69	-2.23
A10	COL1A2	2.10	-1.28
A11	COL3A1	12.20	2.15
B03	COL5A2	28.38	2.47
B10	CTSK	13.69	6.03
C02	CXCL2	7.78	2.24
C10	FGF2	18.84	2.38
C11	FGF7	80.52	4.14
D09	IL6ST	19.78	2.35
D10	ITGA1	18.43	2.46
D11	ITGA2	99.02	11.04
E01	ITGA4	23.99	2.76
E04	ITGAV	15.53	2.17
E05	ITGB1	12.94	2.12
E09	MAPK1	8.19	1.36
E11	MIF	17.62	1.78
E12	MMP1	75.46	6.83
F01	MMP2	3.59	1.07
F10	PTGS2	97.65	8.40
F11	RAC1	9.18	1.45
F12	RHOA	28.97	1.44
G01	SERPINE1	-3.38	-3.16
G06	TGFBR3	51.98	3.15
G07	TIMP1	16.58	1.55
G09	VEGFA	7.38	1.23
H03	GAPDH	1.00	1.00

[truncated: 1 more sheets: 10. QP vs SCR]
